# Supplementary material for: Activity of PD-1 Inhibitor Combined With Anti-Angiogenic Therapy in Advanced Sarcoma: A Single-Center Retrospective Analysis
Source: Front Mol Biosci. 2021 Nov 16;8:747650. doi: 10.3389/fmolb.2021.747650 (PMC8635153; doi:10.3389/fmolb.2021.747650)
Supplement: Supplementary file 5 [file Table1.xlsx]

## Sheet: Sheet1
patient ID	Gender	Age	PD-L1 expression	PD-L1 status	STS subtypes	Treatment	PFS (month)	tumor change (%)	TMB
1	Female	58	NA	NA	LMS	ICIs	2	39	74
2	Female	73	< 1%	Negative	LMS	ICIs	7	9	NA
3	Male	58	NA	NA	LMS	ICI+TKIs	6	-69	128
4	Male	32	NA	NA	ASPS	ICIs	12	10	NA
5	Female	60	5%	Positive	LMS	ICI+TKIs	3	6	NA
6	Male	60	< 1%	Negative	DDLPS	ICI+TKIs	20	-56	112
7	Female	43	0.02	Positive	LMS	ICI+TKIs	4	10	NA
8	Male	75	NA	NA	DDLPS	ICIs	9	7	NA
9	Male	56	< 1%	Negative	LMS	ICIs	6	-6	123
10	Male	51	NA	NA	ASPS	ICIs	7	8	NA
11	Female	57	< 1%	Negative	LMS	ICI+TKIs	5	-20	NA
12	Female	54	< 1%	Negative	LMS	ICI+TKIs	5	12	94
13	Female	63	< 1%	Negative	UPS	ICI+TKIs	7	-35	NA
14	Female	66	0.1	Positive	DDLPS	ICIs	5	12	82
15	Female	29	NA	NA	LMS	ICI+TKIs	4	25	98
16	Male	42	2%-5%	Positive	LMS	ICI+TKIs	32	-48	38
17	Female	8	NA	NA	ASPS	ICIs	6	-1	NA
18	Male	40	NA	NA	DDLPS	ICI+TKIs	3	-69	NA
19	Female	57	0.4	Positive	LMS	ICI+TKIs	5	10	153
20	Female	43	< 1%	Negative	LMS	ICIs	3	50	126
21	Male	28	0.5	Positive	LMS	ICI+TKIs	13	-38	99
22	Female	39	NA	NA	ASPS	ICIs	19	-10	NA
23	Female	60	< 1%	Negative	LMS	ICI+TKIs	19	-8	155
24	Female	70	< 1%	Negative	UPS	ICIs	10	10	NA
25	Female	50	NA	NA	LMS	ICI+TKIs	5	-13	67
26	Male	61	0.02	Positive	DDLPS	ICI+TKIs	6	-10	NA
27	Male	50	NA	NA	AS	ICI+TKIs	8	-59	NA
28	Male	61	50%-60%	Positive	DDLPS	ICIs	1.4	25	56
29	Male	55	NA	NA	UPS	ICI+TKIs	5	0	NA
30	Female	74	NA	NA	LMS	ICI+TKIs	6	0	NA
31	Female	47	NA	NA	LMS	ICIs	4	38	NA
32	Female	61	< 1%	Negative	UPS	ICI+TKIs	3	11	NA
33	Female	51	NA	NA	DDLPS	ICI+TKIs	4	12	NA
34	Female	25	NA	NA	ASPS	ICI+TKIs	16	-20	NA
35	Female	46	0.1	Positive	DDLPS	ICIs	7	-10	NA
36	Male	38	< 1%	Negative	LMS	ICI+TKIs	7	-10	138
37	Female	29	0.1	Positive	LMS	ICI+TKIs	15	-12	31
38	Female	39	NA	NA	LMS	ICI+TKIs	5	-39	NA
39	Female	50	≥50%	Positive	UPS	ICIs	5	5	178
40	Male	47	NA	NA	DDLPS	ICI+TKIs	7	-76	42
41	Female	28	NA	NA	LMS	ICI+TKIs	6	-10	86
42	Male	62	NA	NA	DDLPS	ICIs	4	35	NA
43	Female	46	NA	NA	AS	ICI+TKIs	8	-9	NA
44	Female	30	0.01	Positive	DDLPS	ICIs	7	-23	NA
45	Male		≥1%	Positive	LMS	ICIs	14	10	230
46	Male	69	NA	NA	DDLPS	ICI+TKIs	5	14	NA
47	Male	31	0.6	Positive	UPS	ICIs	16	-39	NA
48	Male	49	< 1%	Negative	DDLPS	ICI+TKIs	4	9	112
49	Male	43	NA	NA	LMS	ICI+TKIs	12	-18	1240
50	Male	39	< 1%	Negative	LMS	ICI+TKIs	6	9	106
51	Female	43	< 1%	Negative	LMS	ICI+TKIs	5	12	81
52	Female	67	NA	NA	DDLPS	ICI+TKIs	2	21	NA
53	Female	30	NA	NA	LMS	ICI+TKIs	9	2	351
54	Female	41	≥1%	Positive	UPS	ICIs	7	12	65
55	Male	53	> 80%	Positive	LMS	ICI+TKIs	17	-9	22
56	Male	35	< 1%	Negative	ASPS	ICI+TKIs	21	-62	NA
57	Male	29	NA	NA	ASPS	ICI+TKIs	15	-64	NA
58	Female	30	< 1%	Negative	DDLPS	ICI+TKIs	3	4	NA
59	Female	45	NA	NA	DDLPS	ICI+TKIs	2	45	NA
60	Male	65	NA	NA	UPS	ICIs	5	-54	NA
61	Male	62	< 1%	Negative	DDLPS	ICI+TKIs	6	-56	NA
